# Supplementary material for: Genetic elimination of field-cage populations of Mediterranean fruit flies
Source: Proc Biol Sci. 2014 Oct 7;281(1792):20141372. doi: 10.1098/rspb.2014.1372 (PMC4150327; doi:10.1098/rspb.2014.1372)
Supplement: Table S1 [file rspb20141372supp2.csv]

Table S1. Weekly summaries of population numbers across the four cages in the population suppression experiment. Additions are calculated from the number of pupae added weekly and an assumption of 0.87 proportional eclosion along with equal male and female numbers in wt pupae (these are assumptions based on the data collected in the previous life history analyses). RIDL additions are the known nu…
			Week 1				Week 2				Week 3				Week 4				Week 5				Week 6				Week 7				Week 8				Week 9				Week 10				Week 11				Week 12
			Added from eggs	Added as releases	Died	Total	Added from eggs	Added as releases	Died	Total	Added from eggs	Added as releases	Died	Total	Added from eggs	Added as releases	Died	Total	Added from eggs	Added as releases	Died	Total	Added from eggs	Added as releases	Died	Total	Added from eggs	Added as releases	Died	Total	Added from eggs	Added as releases	Died	Total	Added from eggs	Added as releases	Died	Total	Added from eggs	Added as releases	Died	Total	Added from eggs	Added as releases	Died	Total	Added from eggs	Added as releases	Died
	A	RIDL	0				0				0				0				0				0				0				0				0				0				0				0
		wtMale	99		55	44	130		89	85	90		85	90		100	73	117		100	81	136		100	85	151		100	67	184		100	80	204		100	51	253		100	92	261		100	81	280	100		35
		wtFemale	99		54	45	130		85	90	90		85	95		100	72	123		100	82	141		100	84	157		100	70	187		100	79	208		100	54	254		100	104	250		100	83	267	100		45
	B	RIDL	0			0	0			0				0				0				0				0				0		1500	360	1140		1500	671	1969		1500	1708	1761		1500	956	2305	110	1500	252
		wtMale	99		57	42	130		59	113	90		169	34		100	81	53		100	73	80		100	64	116		100	60	156		100	76	180		100	77	203		100	94	209		100	76	233	15		29
		wtFemale	99		57	42	130		59	113	90		69	134		100	82	152		100	65	187		100	64	223		100	66	257		100	70	287		100	73	314		100	103	311		100	68	343	16		31
	C	RIDL	0			0	0			0				0				0				0				0				0				0				0				0				0
		wtMale	99		61	38	130		85	83	90		121	52		100	98	54		100	75	79		100	86	93		100	70	123		100	63	160		100	55	205		100	82	223		100	61	262	100		28
		wtFemale	99		61	38	130		84	84	90		120	54		100	90	64		100	75	89		100	89	100		100	71	129		100	77	152		100	65	187		100	83	204		100	67	237	100		32
	D	RIDL	0			0	0			0				0				0				0				0				0		1500	249	1251		1500	940	1811		1500	1859	1452		1500	1129	1823	104	1500	61
		wtMale	99		75	24	130		69	85	90		101	74		100	102	72		100	94	78		100	83	95		100	65	130		100	36	194		100	93	201		100	92	209		100	91	218	23		19
		wtFemale	99		76	23	130		70	83	90		110	63		100	101	62		100	92	70		100	85	85		100	62	123		100	32	191		100	81	210		100	87	223		100	80	243	23		27
[truncated: 41 more columns]
